# Supplementary material for: Identification, expression, and comparative genomic analysis of the IPT and CKX gene families in Chinese cabbage (Brassica rapa ssp. pekinensis)
Source: BMC Genomics. 2013 Aug 30;14:594. doi: 10.1186/1471-2164-14-594 (PMC3766048; doi:10.1186/1471-2164-14-594)
Supplement: Additional file 2 — Summary of conserved motifs of BrIPT protein sequences. [file 1471-2164-14-594-S2.xls]

## Sheet: Sheet1
Additional file 2. Summary of conserved motifs of BrIPT protein sequences
Name	E-value	Width	Sites	Sequences
Motif 1	1.50E-417	66	12	K[ED]KV[VI][VF][IV]MGATG[TA]GKSRL[AS][VI]DLATR[FL]P[AG]EIIN[SA]DK[IM]QVYKGL[DE][IV][VT]TN[KQ][IV]T[IP][EP][ED][RS][CKR]GVPHHLLG[TV][LV]P
Motif 2	2.8e-217	47	11	[SC]IDF[RE][LS]RYDCCF[LI]WVDVSLPVLN[ES][FY][VL]S[KE]RVDKM[MV]E[SA]G[ML][FVL][ED]E[VL]R[DR][FI][YF]D
Motif 3	9.6e-171	41	13	[PE]DG[DE][LF]TAGDFRR[DL]AS[QR][AS][VI][SKE][DSE]I[LS]SR[GN][KR][LV]PI[IV][AV]GG[ST]NS[YF][IV][EH]AL
Motif 4	1.4e-94	21	13	Y[SRT][RSTV]GIR[RK]AIGV[PR]E[FL]DE[YF][LF][RK]x[EY]
Motif 5	3.2e-86	25	11	[AV][VI][DK][EK]IKENTxRLA[CK][RK]QxQ[KR]I[EQ]RLRK
Motif 6	4.1e-60	29	13	[RS][RS]RE[ED][AS][DR]E[AS]WEN[LNQ]V[AL][REK]PS[VT]K[IA]V[DN]RF[LV][LN][ER][DE]
Motif 7	5.7e-47	11	11	W[KG]W[CN][IM]HR[LV]DAT
