# Supplementary material for: Identification, expression, and comparative genomic analysis of the IPT and CKX gene families in Chinese cabbage (Brassica rapa ssp. pekinensis)
Source: BMC Genomics. 2013 Aug 30;14:594. doi: 10.1186/1471-2164-14-594 (PMC3766048; doi:10.1186/1471-2164-14-594)
Supplement: Additional file 3 — Summary of conserved motifs of BrCKX protein sequences. [file 1471-2164-14-594-S3.xls]

## Sheet: Sheet1
Additional file 4. Summary of conserved motifs of BrCKX protein sequences
Name	E-value	Width	Sites	Sequences
Motif 1	3.40E-586	80	12	WTDYL[HY]L[TS]VGGTLSNAGI[SG]GQAF[RK][HY]GPQI[SN]NV[LY][EQ]L[DE][VI][IV]TGKGE[VI][VL]TCS[EP]K[LE]N[SP][ED]LF[YH][GS]VLGGLGQFGIITRARI[AS]L[EG][PH]AP
Motif 2	2.5e-266	71	10	[DNG][QK][EVR][VI][ED][KER]L[LTI][KSG][ETR]L[SNR][FY][ILV][PS][GS][FTL][LIRV][FS][ESM][SHV][DE][VL][PT]Y[FIV][DE]FL[DNL]RV[HKR][AR][AEGS]E[DEIL][KI][LA][RK][SAV][KLN]G[LQT]WE[VT]PHPWLNL[FLY]V[PS]K[SR][QRDS][IV][LFGS][DE]F[ADH][KNT][GE]V[FV][KN][GNDE]
Motif 3	6.9e-233	68	9	[QSD][NS][VFL][ED][EKY][LV][EV][SAK][QL]N[QD][RE][IV][LIV][ENQ][FW]C[EKV][DA][AS][GK]I[DKN][IVF]K[QL]YL[PM]H[YH][TAK][STR][KQR]E[ED]W[VIR][RS]HFG[NP][KR]W[SD][DRT]F[VS][KDR]RK[AD][ML][FY]DP[KM][AK][IL]L[SA]PGQ[DKR]IF
Motif 4	9.1e-127	25	11	K[MR][VA][KR]W[IL]R[IV]LY[ST]DFS[AE]FTRDQERLIS
Motif 5	6.4e-112	21	12	RG[HQ]GHS[LI][NQR]GQA[LS]AH[DGQ]GVV[IV]NM
Motif 6	2.9e-88	21	12	[YF][AV]DV[SA]GG[EA]LW[IV][NDE][VI]L[KR][EK]TL[EK]YG
Motif 7	9.6e-80	29	9	[SGN]G[PV][IMT]L[VFI]YP[LMTV][NL][RK][SN][KR]W[DN][ND]R[MST]S[AV][VM][ITL]P[ED][EG][ED][VI]FY
Motif 8	7.8e-64	21	11	[IA][SA]S[FL][VK][SK][DS][GH][RS][VI][LI]Y[CV]LEV[AV]KY[YF]D
Motif 9	7.7e-93	41	10	[LFI][DNAQ][LG][ETK][LGI][LY][TIC][DAGT][FPGS][SA][ADS][VI][HSDE][NAI]A[SG][KH]DFG[NGH][IRMV][TYN][CKQ][VIL][PK]P[LGS][AG][VI][LV][CHNR]P[SR][SG][PV][ASEQ][DE]I[SA][RTDG]
Motif 10	1.1e-47	21	11	[FV]D[YF][VL]EG[FQS]V[FIM][IMV][NDS][NR][GT]D[PV][DL][NT][SW][WFR][FRS][TPS]
